# Supplementary material for: Impact of Heat Shock Protein 90 Inhibition on the Proteomic Profile of Lung Adenocarcinoma as Measured by Two-Dimensional Electrophoresis Coupled with Mass Spectrometry
Source: Cells. 2019 Jul 31;8(8):806. doi: 10.3390/cells8080806 (PMC6721529; doi:10.3390/cells8080806)
Supplement: Supplementary file 1 [file cells-08-00806-s001.zip › Supplementary Table 5.xlsx]

## Sheet: HCC827+VER+17AAG
Spots no.	Accession no.	Protein name	Average ratio	Pep. Count	Protein score	MW (Da)	pI
7703	Q59EJ3	Heat shock 70kDa protein 1A variant	9.41538	16	153	78017.9	5.97
401	E2DRY6	Enolase	8.47021	6	48	36873.8	6.17
305	A8W2J9	MutL-like 1 protein	7.40727	3	39	6583.2	7.93
4404	L8EBH5	Alternative protein EML5	6.84038	4	34	7919	4.69
5712	D3DN77	HCG2022736, isoform CRA_a	4.69087	4	32	30806	5.62
3814	E5RIA0	Vinexin	4.16737	4	38	10538.4	9.34
7408	Q96P08	Upstream ORF	4.094	2	26	2400.2	5.91
3807	A8DPD7	Protein zyg-11 homolog B	3.86167	8	32	64270.3	6.42
1608	Q53HV2	Chaperonin containing TCP1, subunit 7 (Eta) variant	3.42377	7	46	59816.1	7.55
3816	Q6PJT4	MSN protein	3.1134	7	42	38916.5	9.37
2705	B0YJ88	Radixin	3.07589	12	82	68635.4	6.03
3801	E9PJN0	Acyl-coenzyme A thioesterase 8	3.03621	6	43	25328.9	6.59
3806	Q6PKD3	RDX protein	3.00938	4	46	40485.5	9.53
2805	F5H456	RRP12-like protein	2.77397	11	32	113992	8.91
7803	P13667	Protein disulfide-isomerase A4	2.75038	9	34	73229.1	4.96
1804	F2WW53	Catechol-O-methyltransferase	2.60664	2	28	3073.6	6.13
8	O14818	Proteasome subunit alpha type-7	2.47708	7	186	28040.7	8.6
5306	Q5TGN6	SAM and SH3 domain-containing protein 1	2.42535	3	25	9862.6	4.34
101	P00338	L-lactate dehydrogenase A chain	2.38851	18	225	36950.5	8.44
2706	H0YG99	Forkhead box protein M1	2.38061	3	23	23039.4	9.84
3403	Q8TBX8	Phosphatidylinositol 5-phosphate 4-kinase type-2 gamma	2.34513	12	122	47441.2	6.36
3505	P14868	Aspartate--tRNA ligase, cytoplasmic	2.28059	24	347	57499.2	6.11
6	P37802	Transgelin-2	2.24568	9	219	22548.2	8.41
603	B4E022	Transketolase	2.18647	13	186	63409.5	7.23
8702	B4DUA0	Plastin-2	2.1603	4	93	21949.2	5.31
5909	E5KNY5	Leucine-rich PPR-motif containing	2.15682	14	50	159003	5.81
7701	P08107	Heat shock 70 kDa protein 1A/1B	2.08494	21	434	70294.1	5.48
6001	E9PMA1	E3 ubiquitin-protein ligase synoviolin	2.05263	6	40	28016.3	7.04
6704	Q9UMA4	IFN-<alpha>2 protein	2.00943	3	26	8288.2	8.88
6108	Q8N782	Zinc finger protein 525	2.00203	4	24	24138.3	8.98
8604	P10809	60 kDa heat shock protein, mitochondrial	-2.15103	20	541	61187.4	5.7
4401	U3KPS1	Beta-secretase 1	-2.24019	2	17	6242.1	5.09
4303	O43745	Calcineurin B homologous protein 2	-2.33067	4	37	22438.5	5.89
3308	E7ER40	PHD finger protein 3	-3.94544	10	30	97261.5	5.93
9803	Q9Y4C1	Lysine-specific demethylase 3A	-4.26209	16	65	149472	8.4
2403	E9PK75	Retinoic acid receptor RXR-beta	-4.53236	3	22	8497.1	8.94
5301	A8MY60	Leucine-rich repeat and IQ domain-containing protein 1	-4.88035	4	27	18653.7	4.11
2505	H0Y562	Serine/threonine-protein phosphatase 2A activator	-4.90162	3	21	14082.8	5.13
6205	O60699	Type V AF10 protein	-5.12928	3	27	6782.1	7.04
4306	Q96DC8	Enoyl-CoA hydratase domain-containing protein 3, mitochondrial	-5.37178	7	43	32955.1	8.9
6107	C9JP36	NADH dehydrogenase [ubiquinone] complex I, assembly factor 7	-5.47877	3	19	16505.7	7.82
2608	P54577	Tyrosine--tRNA ligase, cytoplasmic	-5.48482	10	60	59448.2	6.61
1309	V9GY50	Thioredoxin domain-containing protein 12	-5.49185	2	18	6094.1	7.98
2504	Q5TCS8	Adenylate kinase 9	-5.55411	22	58	222698	4.96
2904	A8MZI4	Ras-related protein Rab-37	-5.55986	4	23	21899.1	6.9
4408	Q5VVL7	Lipoamide acyltransferase component of branched-chain alpha-keto acid dehydrogenase complex, mitochondrial	-5.5779	8	39	36500	8.94
9304	F8VQR7	Cysteine and glycine-rich protein 2	-5.62388	3	18	21633.1	8.77
9305	Q8TDN2	Potassium voltage-gated channel subfamily V member 2	-5.63798	9	39	63160.6	6.08
4407	Q53YD7	EEF1G protein	-5.71939	6	31	50429.3	6.25
9702	Q59FJ2	Ubiquilin 1 isoform 1 variant	-5.72451	4	31	34683.6	5.16
6907	B3KM80	Nucleolin, isoform CRA_c	-5.75822	13	170	58576.3	4.57
2607	H0YDX1	ADP-ribosylation factor GTPase-activating protein 2	-5.76404	4	28	15132.3	9.38
4811	D0EZN6	Cytochrome p450	-5.78341	3	30	4851.4	5.04
503	Q6LC80	Phosphplipase C-gamma 1	-5.79482	2	21	1165.4	5.25
5308	C9JAX4	Calcium-independent phospholipase A2-gamma	-5.80453	8	47	22287.7	9.99
3007	E5RGR0	Acyl-protein thioesterase 1	-5.86109	4	131	21189.7	6.57
9607	U5YBT9	MHC class I antigen	-5.89026	4	41	8897.4	5.36
6606	P50990	T-complex protein 1 subunit theta	-5.91886	4	58	60152.7	5.42
8805	B4DEF7	cDNA FLJ60062, highly similar to 78 kDa glucose-regulated protein	-5.93148	8	85	30457.9	5.77
1702	P02545	Prelamin-A/C	-6.02237	15	144	74379.8	6.57
2707	B4X9P1	DSCR1	-6.16836	1	13	977.4	3.68
4507	B5BUB1	RuvB-like 1	-6.19875	8	53	50526.4	6.02
3506	F5H343	Ras association domain-containing protein 8	-6.22219	2	24	3317.7	4.41
3301	P61163	Alpha-centractin	-6.22762	5	41	42700.9	6.19
1701	H0Y7K8	Structural maintenance of chromosomes protein 1A	-6.26444	5	24	30525.1	9.01
1302	J3KSS3	FYVE, RhoGEF and PH domain-containing protein 4	-6.349	3	37	3265.6	6.07
4504	F5H715	Axin interactor, dorsalization-associated protein	-6.47548	9	50	32171.9	6.48
1103	Q8NFV4	Alpha/beta hydrolase domain-containing protein 11	-6.62205	8	171	34725.1	9.5
3006	E9PFE2	General transcription factor II-I repeat domain-containing protein 1	-6.67331	11	42	107009	7.52
9306	G9K388	YWHAE/FAM22A fusion protein	-6.75781	6	142	41540.1	4.86
3503	O94925	Glutaminase kidney isoform, mitochondrial	-6.82277	7	26	74269.2	7.85
3204	P11908	Ribose-phosphate pyrophosphokinase 2	-6.96398	4	29	35146.1	6.15
3102	Q15056	Eukaryotic translation initiation factor 4H	-7.01768	2	26	27425.4	6.67
2202	M0R071	Zinc finger protein 100	-7.08813	5	36	17913.8	6.81
4004	Q14098	Steroid 18-hydroxylase	-7.0921	2	24	3292.8	11.83
1004	Q53GF5	Proteasome subunit alpha type	-7.09721	4	64	25938.3	7.71
4409	F5H361	Membrane-associated phosphatidylinositol transfer protein 2	-7.12153	2	19	1832	6.04
2303	E9PRQ6	Acetyl-CoA acetyltransferase, mitochondrial	-7.14609	6	46	15321.1	9.55
1605	D6RGH5	Kelch-like protein 8	-7.16302	3	24	8965.2	6.25
4101	F8VY02	Endoplasmic reticulum resident protein 29	-7.26415	3	133	18161.4	7.71
2704	H7C348	Glyoxalase domain-containing protein 5	-7.28973	6	42	14580.4	5.54
3001	P60900	Proteasome subunit alpha type-6	-7.31755	7	155	27838	6.34
5003	Q19UL8	Coagulation factor IX	-7.43111	4	40	6547.1	5.1
2006	P49773	Histidine triad nucleotide-binding protein 1	-7.47624	2	30	13907.1	6.43
2701	Q53F90	Guanine monophosphate synthetase variant	-7.55183	4	36	77389.2	6.24
2301	Q9NR45	Sialic acid synthase	-7.79908	3	53	40737.6	6.29
3406	J3KS23	Core-binding factor subunit beta	-7.82217	3	21	9787.9	5.18
4402	P04181	Ornithine aminotransferase, mitochondrial	-7.94654	17	400	48846.3	6.57
1101	Q13126	S-methyl-5'-thioadenosine phosphorylase	-8.05867	5	56	31729	6.75
6810	Q2VPJ6	HSP90AA1 protein	-8.20396	19	268	68613.9	5.11
1504	P43490	Nicotinamide phosphoribosyltransferase	-8.43853	6	36	55771.7	6.69

## Sheet: H3122+VER+17AAG
Spots no.	Accession no.	Protein name	Average ratio	Pep. Count	Protein score	MW (Da)	pI
9007	O95994	Anterior gradient protein 2 homolog	11.4221	8	270	20023.6	9.03
9205	F8W6I7	Heterogeneous nuclear ribonucleoprotein A1	10.5564	11	243	33248.9	9.18
9008	V9HWC6	Peptidyl-prolyl cis-trans isomerase	9.96945	4	63	22785	9.33
8507	P25705	ATP synthase subunit alpha, mitochondrial	8.39151	6	90	59827.6	9.16
2803	Q14247	Src substrate cortactin	7.70163	23	337	61719.6	5.24
1405	F5GWD8	Vesicle transport protein GOT1B	7.60281	3	31	4402.3	4.85
4407	Q9UQ80	Proliferation-associated protein 2G4	6.91979	8	65	44101.3	6.13
4705	P17066	Heat shock 70 kDa protein 6	6.60339	7	57	71440.4	5.81
5903	Q5SW97	Phosphatidylinositol 4-phosphate 3-kinase C2 domain-containing subunit beta	6.52013	3	28	6827.3	5.56
5802	L8ECL8	Alternative protein FGF1	1.47308	3	36	5995	7.79
4404	A6PVW9	Selenium-binding protein 1	-1.48877	14	147	57457.1	6.04
8003	E9PP50	Cofilin-1	-1.55344	4	149	17994.3	8.22
8005	G5E9A8	Histone-lysine N-methyltransferase SUV39H2	-1.61653	5	47	4870.5	9.43
6504	A8K8D9	Glucose-6-phosphate 1-dehydrogenase	-1.63385	8	60	59733.2	6.27
7701	F5H5V0	Kinetochore-associated protein 1	-1.68287	5	38	14902.6	7.77
2304	Q5U0F4	Eukaryotic translation initiation factor 3 subunit I	-7.75989	6	32	36877.8	5.38

## Sheet: A549+VER+17AAG
Spots no.	Accession no.	Protein name	Average ratio	Pep. Count	Protein score	MW (Da)	pI
4706	P17066	Heat shock 70 kDa protein 6	9.77226	26	412	71440.4	5.81
4205	F8VWS0	60S acidic ribosomal protein P0	9.40338	12	353	30607.8	5.9
4602	Q5SYQ9	Retinal dehydrogenase 1	8.49073	4	60	25583.1	5.95
9804	H0YFD6	Trifunctional enzyme subunit alpha, mitochondrial	8.0535	4	30	27376.2	8.54
5305	B6E242	MHC class I antigen	7.74168	5	36	21162.1	5.32
4003	B2ZWH0	HCG1771495, isoform CRA_b	7.4164	8	35	63630.9	9.33
1804	Q6PJZ0	RAB17 protein	7.01454	3	24	9501.7	5.29
6807	Q5TZW1	Src-like-adaptor	7.01175	7	38	31453.7	7.62
6706	A8MUA9	SMT3 suppressor of mif two 3 homolog 3 (Yeast), isoform CRA_d	7.00317	4	28	15649.9	10.47
8407	B3KTN4	Citrate synthase	6.97728	6	57	47218	6.74
3806	B4DS13	Eukaryotic translation initiation factor 4B	6.5812	3	34	64824.1	5.86
3703	Q59EJ3	Heat shock 70kDa protein 1A variant	2.25693	27	661	78017.9	5.97
6704	E9PK75	Retinoic acid receptor RXR-beta	-2.01278	2	12	8497.1	8.94
2901	H3BRR5	E3 ubiquitin-protein ligase ZNRF2	-2.08677	1	11	1308.5	4.63
5904	K7EKI6	INO80 complex subunit C	-2.08764	2	17	3179.6	6.07
4505	G3V2D2	Serine hydroxymethyltransferase, mitochondrial	-2.12157	2	21	5940.7	6.21
5706	Q5VVL7	Lipoamide acyltransferase component of branched-chain alpha-keto acid dehydrogenase complex, mitochondrial	-2.83527	10	54	36500	8.94
5705	Q6NUR7	Ezrin	-5.78382	12	41	69312.7	5.94
5802	Q5VVD3	Filamin-binding LIM protein 1	-6.34235	4	49	1863	9.99
5004	F8VQR7	Cysteine and glycine-rich protein 2	-6.61264	4	24	21633.1	8.77
4703	A8MTC6	RAB37, member RAS oncogene family, isoform CRA_a	-6.97298	4	26	20908.6	5.46
2107	Q6LEN1	MnSOD	-7.25252	3	33	4161.1	9.11
5102	J3KNQ4	Alpha-parvin	-7.48859	10	45	46617.9	8.37
3803	Q5TGN6	SAM and SH3 domain-containing protein 1	-7.63152	3	24	9862.6	4.34
9701	L8E9J1	Alternative protein ILF3	-7.7196	5	41	11754.8	8.88
4402	A6NJ11	Ubiquitin fusion degradation protein 1 homolog	-7.9082	5	21	33584.8	6.56
4601	I6L9I9	FMNL1 protein	-8.08771	10	48	69644	5.28

## Sheet: H1437+VER+17AAG
Spots no.	Accession no.	Protein name	Average ratio	Pep. Count	Protein score	MW (Da)	pI
8612	V9HW26	ATP synthase subunit alpha	8.5411	8	54	59827.6	9.16
7708	B3KSI4	Transketolase	8.08688	15	292	59571.5	7.57
4208	Q3B7A4	60S acidic ribosomal protein P0	7.9788	8	279	27589.4	8.36
3504	Q8IV48	3'-5' exoribonuclease 1	7.73249	8	35	40494.4	6.29
6704	Q9NSD9	Phenylalanine--tRNA ligase beta subunit	7.28019	7	50	55338.9	7.19
3505	Q53FB6	Mitochondrial aldehyde dehydrogenase 2 variant	7.25045	7	55	56844.8	6.63
6801	Q53ZX7	Protease serine 1	7.03463	2	37	9222.8	9.24
7807	Q96AE4	Far upstream element-binding protein 1	6.59922	11	119	67689.5	7.18
7801	K7EQB6	DNA ligase 3	6.57696	5	31	21097.9	6.09
4902	Q5JQ13	Vinculin	6.24763	13	63	87732.1	5.64
5804	P13639	Elongation factor 2	5.49135	25	296	96246.3	6.41
3807	O75534	Cold shock domain-containing protein E1	5.10525	6	34	89684.2	5.88
2808	H3BSG7	V-type proton ATPase subunit d 1	5.06205	3	28	13226.7	4.56
9301	Q2TSD0	Glyceraldehyde-3-phosphate dehydrogenase	2.0322	19	506	36197.5	8.57
6902	Q9C0H9	SRC kinase-signaling inhibitor 1	1.8495	17	49	130668	9.29
8008	I4AY87	Macrophage migration inhibitory factor	-2.26876	3	55	12639.3	7.74
8103	Q99714	3-hydroxyacyl-CoA dehydrogenase type-2	-5.56653	8	149	27134.2	7.66
403	P07900	Heat shock protein HSP 90-alpha	-7.97871	10	139	85005.8	4.94
