# Supplementary material for: Impact of Heat Shock Protein 90 Inhibition on the Proteomic Profile of Lung Adenocarcinoma as Measured by Two-Dimensional Electrophoresis Coupled with Mass Spectrometry
Source: Cells. 2019 Jul 31;8(8):806. doi: 10.3390/cells8080806 (PMC6721529; doi:10.3390/cells8080806)
Supplement: Supplementary file 1 [file cells-08-00806-s001.zip › Supplementary Table 1.xlsx]

## Sheet: HCC827+17AAG
Spot no.	Accession no.	Protein name	Average ratio	Pep. Count	Protein score	MW (Da)	pI
7703	Q59EJ3	Heat shock 70kDa protein 1A variant	10.6756	16	153	78017.9	5.97
401	E2DRY6	Enolase	10.0632	6	48	36873.8	6.17
1203	H0YK25	Serine/threonine-protein phosphatase 2A 56 kDa regulatory subunit gamma isoform	8.02747	3	32	8070	8.86
305	A8W2J9	MutL-like 1 protein	7.55303	3	39	6583.2	7.93
7802	H0YK21	AN1-type zinc finger protein 6	7.50631	4	27	19117.1	6.71
3402	Q53F91	Villin 1 variant	7.18704	13	55	93122.9	5.93
1205	E5RK51	Clathrin coat assembly protein AP180	6.90914	4	30	17140.7	9.79
4404	L8EBH5	Alternative protein EML5	6.42731	4	34	7919	4.69
6608	A4UHQ9	C2ORF3 variant 2	5.44087	4	27	28031.7	5.08
2405	J3KTL0	Mitochondrial thiamine pyrophosphate carrier	5.39874	5	45	9345.8	8.74
2807	F2Z3I5	TBC1 domain family member 5	5.34707	2	27	4489.2	6
2406	H0Y456	Protein FAM210B	5.11699	3	31	5784.9	10.23
3806	Q6PKD3	RDX protein	4.10725	4	46	40485.5	9.53
7408	B4DXP1	Neurofibromin truncated	3.84167	5	43	23505.1	8.43
6704	Q6IMJ7	NOELIN1_V4	3.6549	7	46	16095.1	9.33
6408	E9PQA3	Condensin-2 complex subunit D3	3.30564	5	34	22086.3	4.74
5606	H0YII4	Protein DDI1 homolog 2	2.72439	3	25	11248.8	4.99
3801	H0YCM9	Nuclear receptor-interacting protein 3	2.38956	2	15	7374.9	5.21
2805	F5H456	RRP12-like protein	2.3747	11	32	113992	8.91
7901	M0R0K9	Transcription intermediary factor 1-beta	2.17902	5	57	49031.1	4.85
7701	P08107	Heat shock 70 kDa protein 1A/1B	2.16687	21	434	70294.1	5.48
2705	D6R9A2	Protein RMD5 homolog B	2.11833	2	17	7223.5	4.8
4603	I3L156	Protein FAM64A	2.01635	8	46	31223.8	9.61
1812	Q16315	Steroid 18-hydroxylase	-2.0217	2	22	3874.1	12
6507	Q9H3J2	Brain my034 protein	-2.02554	4	35	9613.8	9.24
2808	P02545	Prelamin-A/C	-2.15421	9	36	74379.8	6.57
1311	V9HW65	Annexin	-2.69905	13	135	38779.9	7.57
7409	Q13347	Eukaryotic translation initiation factor 3 subunit I	-3.20493	7	74	36877.8	5.38
9606	L8EAP7	Alternative protein SCARF1	-3.29197	3	38	4888.5	10.05
7405	H3BUG4	Anamorsin	-5.50432	4	48	20298.8	6.53
5308	C9JAX4	Calcium-independent phospholipase A2-gamma	-5.80453	8	47	22287.7	9.99
7803	E9PN89	Heat shock cognate 71 kDa protein	-5.84196	7	58	34854	6.99
9607	U5YBT9	MHC class I antigen	-5.89026	4	41	8897.4	5.36
6606	P50990	T-complex protein 1 subunit theta	-5.91886	4	58	60152.7	5.42
8805	B4DEF7	cDNA FLJ60062, highly similar to 78 kDa glucose-regulated protein	-5.93148	8	85	30457.9	5.77
5605	P55854	Small ubiquitin-related modifier 3	-6.36632	4	32	11686.8	5.32
6810	Q2VPJ6	HSP90AA1 protein	-8.20396	19	268	68613.9	5.11
6813	Q8N1C8	HSPA9 protein	-10.1413	20	298	74093.1	6.04

## Sheet: H3122+17AAG
Spots no.	Accession no.	Protein name	Average ratio	Pep. Count	Protein score	MW (Da)	pI
9007	O95994	Anterior gradient protein 2 homolog	10.1157	8	270	20023.6	9.03
5601	Q6RFR5	Zinc finger protein 40	6.20396	5	34	22043.8	9.52
3001	A8MX94	Glutathione S-transferase P	1.57275	6	229	19696.1	5.67
2101	H0YM70	Proteasome activator complex subunit 2	1.55416	2	46	26165.7	5.67
8101	D6RHH4	Guanine nucleotide-binding protein subunit beta-2-like 1	-1.45658	4	143	26138.2	9.3
8504	Q16851	UTP--glucose-1-phosphate uridylyltransferase	-1.74215	11	73	57075.8	8.16
2304	Q5U0F4	Eukaryotic translation initiation factor 3 subunit I	-7.75989	6	32	36877.8	5.38

## Sheet: A549+17AAG
Spots no.	Accession no.	Protein name	Average ratio	Pep. Count	Protein score	MW (Da)	pI
5305	B6E242	MHC class I antigen	8.37565	5	36	21162.1	5.32
9404	P04083	Annexin A1	7.57967	16	349	38918.1	6.57
4003	B2ZWH0	HCG1771495, isoform CRA_b	6.75259	8	35	63630.9	9.33
8407	B3KTN4	Citrate synthase	6.59339	6	57	47218	6.74
6810	A8MZI4	Ras-related protein Rab-37	6.48306	5	29	21899.1	6.9
6811	M0QXX8	Charged multivesicular body protein 2a	6.45815	7	43	6647.6	10.35
7705	B3KSI4	Transketolase	6.36194	8	89	59571.5	7.57
6706	A8MUA9	SMT3 suppressor of mif two 3 homolog 3 (Yeast), isoform CRA_d	4.96939	4	28	15649.9	10.47
8505	Q9UHA9	Glutamate receptor C	2.15377	3	25	6870.6	9.46
4502	K7EM24	V-type proton ATPase 116 kDa subunit a isoform 1	-6.02271	4	22	15540.8	4.75
8601	P14618	Pyruvate kinase PKM	-9.9702	14	108	58470.2	7.96

## Sheet: H1437+17AAG
Spots no.	Accession no.	Protein name	Average ratio	Pep. Count	Protein score	MW (Da)	pI
3505	Q53FB6	Mitochondrial aldehyde dehydrogenase 2 variant	7.75812	7	55	56844.8	6.63
7708	B3KSI4	Transketolase	7.57849	15	292	59571.5	7.57
6704	Q9NSD9	Phenylalanine--tRNA ligase beta subunit	6.8769	7	50	55338.9	7.19
7801	K7EQB6	DNA ligase 3	6.60918	5	31	21097.9	6.09
4902	Q5JQ13	Vinculin	6.52185	13	63	87732.1	5.64
5804	P13639	Elongation factor 2	5.96398	25	296	96246.3	6.41
7602	O60701	UDP-glucose 6-dehydrogenase	1.98189	10	67	55673.5	6.73
2801	Q13268	Dehydrogenase/reductase SDR family member 2, mitochondrial	1.90483	6	34	30306.9	9.21
5401	Q9UQ80	Proliferation-associated protein 2G4	1.85922	11	147	44101.3	6.13
6902	Q9C0H9	SRC kinase-signaling inhibitor 1	1.82561	17	49	130668	9.29
8008	I4AY87	Macrophage migration inhibitory factor	-2.22356	3	55	12639.3	7.74
8103	Q99714	3-hydroxyacyl-CoA dehydrogenase type-2	-5.56653	8	149	27134.2	7.66
7005	A8MZI4	Ras-related protein Rab-37	-7.68047	3	13	21899.1	6.9
