# Supplementary material for: Impact of Heat Shock Protein 90 Inhibition on the Proteomic Profile of Lung Adenocarcinoma as Measured by Two-Dimensional Electrophoresis Coupled with Mass Spectrometry
Source: Cells. 2019 Jul 31;8(8):806. doi: 10.3390/cells8080806 (PMC6721529; doi:10.3390/cells8080806)
Supplement: Supplementary file 1 [file cells-08-00806-s001.zip › Supplementary Table 2.xlsx]

## Sheet: HCC827+IPI504
Spots no.	Accession no.	Protein name	Average ratio	Pep. Count	Protein score	MW (Da)	pI
5309	Q5U077	L-lactate dehydrogenase	9.21743	11	304	36900.2	5.71
401	E2DRY6	Enolase	8.34651	6	48	36873.8	6.17
1203	H0YK25	Serine/threonine-protein phosphatase 2A 56 kDa regulatory subunit gamma isoform	7.49872	3	32	8070	8.86
405	H3BQN4	Fructose-bisphosphate aldolase	7.0977	12	397	39771.6	8.65
3402	Q53F91	Villin 1 variant	6.94599	13	55	93122.9	5.93
305	A8W2J9	MutL-like 1 protein	6.90313	3	39	6583.2	7.93
4404	L8EBH5	Alternative protein EML5	6.54352	4	34	7919	4.69
2406	H0Y456	Protein FAM210B	6.42469	3	31	5784.9	10.23
1814	B2R506	Transcription initiation factor IIA subunit 2	6.40195	6	51	12611.5	7.74
1205	E5RK51	Clathrin coat assembly protein AP180	5.69914	4	30	17140.7	9.79
212	Q9UGN5	Poly [ADP-ribose] polymerase 2	5.69262	11	47	66733.8	9.02
3811	Q9NY11	B-Raf protein	5.65687	2	27	4795.5	9.31
2405	J3KTL0	Mitochondrial thiamine pyrophosphate carrier	5.57033	5	45	9345.8	8.74
6608	A4UHQ9	C2ORF3 variant 2	5.18549	4	27	28031.7	5.08
5712	D3DN77	HCG2022736, isoform CRA_a	5.17742	4	32	30806	5.62
704	Q9H875	PRKR-interacting protein 1	4.95201	4	26	20983.9	9.78
3814	E5RIA0	Vinexin	3.68472	4	38	10538.4	9.34
3807	A8DPD7	Protein zyg-11 homolog B	3.60953	8	32	64270.3	6.42
7408	Q96P08	Upstream ORF	3.51897	2	26	2400.2	5.91
7703	Q59EJ3	Heat shock 70kDa protein 1A variant	3.48583	16	153	78017.9	5.97
6805	B3KW56	Eukaryotic translation initiation factor 3 subunit E	2.77893	8	39	46814.5	6.05
8702	P13796	Plastin-2	2.76997	9	69	70814.1	5.29
7901	M0R0K9	Transcription intermediary factor 1-beta	2.53065	5	57	49031.1	4.85
7701	Q59EJ3	Heat shock 70 kDa protein 1A/1B	2.40521	19	364	78017.9	5.97
2705	B0YJ88	Radixin	2.257	12	82	68635.4	6.03
2805	F5H456	RRP12-like protein	2.11112	11	32	113992	8.91
1811	I3L3U9	Ribosomal L1 domain-containing protein 1	-2.03536	3	17	33993.4	10.02
7409	H7C1P9	Titin	-2.44096	10	34	109224	5.38
3817	J3KN19	Coiled-coil domain-containing protein 90B, mitochondrial	-2.57325	6	38	18896.7	6.43
6405	H7BZC5	Exportin-1	-2.6399	3	26	8723.4	6.93
1605	D6RGH5	Kelch-like protein 8	-3.06367	3	24	8965.2	6.25
9306	G9K388	YWHAE/FAM22A fusion protein	-3.18795	6	142	41540.1	4.86
4407	Q53YD7	EEF1G protein	-3.9446	6	31	50429.3	6.25
6107	C9JP36	NADH dehydrogenase [ubiquinone] complex I, assembly factor 7	-5.47877	3	19	16505.7	7.82
7405	H3BUG4	Anamorsin	-5.50432	4	48	20298.8	6.53
9305	Q8TDN2	Potassium voltage-gated channel subfamily V member 2	-5.63798	9	39	63160.6	6.08
9702	Q59FJ2	Ubiquilin 1 isoform 1 variant	-5.72451	4	31	34683.6	5.16
5308	C9JAX4	Calcium-independent phospholipase A2-gamma	-5.80453	8	47	22287.7	9.99
7803	E9PN89	Heat shock cognate 71 kDa protein	-5.84196	7	58	34854	6.99
6810	Q2VPJ6	HSP90AA1 protein	-8.20396	19	268	68613.9	5.11
8701	Q53GZ6	Heat shock 70kDa protein 8 isoform 1 variant	-8.55794	13	227	71083.2	5.28
506	B4DLV4	Serine hydroxymethyltransferase	-8.57991	6	37	45158.1	9.36

## Sheet: H3122+IPI504
Spots no.	Accession no.	Protein name	Average ratio	Pep. Count	Protein score	MW (Da)	pI
9007	O95994	Anterior gradient protein 2 homolog	11.4983	8	270	20023.6	9.03
2803	Q14247	Src substrate cortactin	7.79837	23	337	61719.6	5.24
902	Q2VPJ6	HSP90AA1 protein	1.40702	7	32	68613.9	5.11
8603	B3KSI4	Transketolase	-1.44449	9	82	59571.5	7.57
104	H3BNV5	3-phosphoinositide-dependent protein kinase 1	-1.93708		25	3589.8	10.17

## Sheet: A549+IPI504
Spots no.	Accession no.	Protein name	Average ratio	Pep. Count	Protein score	MW (Da)	pI
3705	E7EP94	Heat shock 70 kDa protein 1A/1B	8.88236	15	263	60090	5.45
8506	B2RNT0	EBF2 protein	8.07456	7	45	21079.5	6.9
3605	M0QYR6	Urokinase plasminogen activator surface receptor	7.74462	4	24	26441	5.64
5305	B6E242	MHC class I antigen	7.26386	5	36	21162.1	5.32
7604	V9HVX6	Epididymis luminal protein 9	7.10165	6	61	55396.2	6.49
8406	Q6IPN6	Elongation factor 1-alpha	7.03531	6	35	50433.3	9.1
8407	B3KTN4	Citrate synthase	6.80332	6	57	47218	6.74
4003	B2ZWH0	HCG1771495, isoform CRA_b	6.35755	8	35	63630.9	9.33
7705	B3KSI4	Transketolase	6.23272	8	89	59571.5	7.57
6706	A8MUA9	SMT3 suppressor of mif two 3 homolog 3 (Yeast), isoform CRA_d	6.12153	4	28	15649.9	10.47
4708	Q59EJ3	Heat shock 70kDa protein 1A variant	5.93221	11	96	78017.9	5.97
2901	H3BRR5	E3 ubiquitin-protein ligase ZNRF2	-2.09988	1	11	1308.5	4.63
5802	Q5VVD3	Filamin-binding LIM protein 1	-2.15376	4	49	1863	9.99
4502	K7EM24	V-type proton ATPase 116 kDa subunit a isoform 1	-6.02271	4	22	15540.8	4.75
3704	X1WI29	Laminin subunit beta-3	-6.52136	1	20	17779.2	5.54
3803	Q5TGN6	SAM and SH3 domain-containing protein 1	-7.63152	3	24	9862.6	4.34
1501	V9HW31	ATP synthase subunit beta	-9.6088	8	88	56524.6	5.26

## Sheet: H1437+IPI504
Spots no.	Accession no.	Protein name	Average ratio	Pep. Count	Protein score	MW (Da)	pI
7708	B3KSI4	Transketolase	9.25071	15	292	59571.5	7.57
6704	Q9NSD9	Phenylalanine--tRNA ligase beta subunit	7.80534	7	50	55338.9	7.19
7801	K7EQB6	DNA ligase 3	7.74357	5	31	21097.9	6.09
3505	Q53FB6	Mitochondrial aldehyde dehydrogenase 2 variant	7.67871	7	55	56844.8	6.63
6801	Q53ZX7	Protease serine 1	7.0058	2	37	9222.8	9.24
5804	P13639	Elongation factor 2	6.64386	25	296	96246.3	6.41
1203	E9PPH7	Glutamine-rich protein 2	2.8469	3	26	12221.1	4.72
7602	O60701	UDP-glucose 6-dehydrogenase	2.62459	10	67	55673.5	6.73
4507	P06733	Alpha-enolase	2.3298	7	104	47481.4	7.01
6902	Q9C0H9	SRC kinase-signaling inhibitor 1	2.31907	17	49	130668	9.29
1704	E9PKE3	Heat shock cognate 71 kDa protein	2.1785	26	632	68991.3	5.37
602	D6RA86	Macrophage erythroblast attacher	2.16871	5	41	11948.2	7.79
5401	Q9UQ80	Proliferation-associated protein 2G4	1.97901	11	147	44101.3	6.13
5601	P23141	Liver carboxylesterase 1	1.95943	18	241	62766.3	6.15
4705	P26038	Moesin	1.90565	19	224	67891.8	6.08
9003	P07737	Profilin-1	1.89311	8	240	15215.6	8.44
6104	Q6XPS3	Phosphatidylinositol 3,4,5-trisphosphate 3-phosphatase TPTE2	1.87323	9	37	61472.1	8.8
5807	Q4G0J3	La-related protein 7	1.80797	8	24	67142.5	9.57
8103	Q99714	3-hydroxyacyl-CoA dehydrogenase type-2	-5.56653	8	149	27134.2	7.66
3802	D6RGC2	Zinc finger protein 721	-5.84353	7	45	19179.4	9.15
8401	P12532	Creatine kinase U-type, mitochondrial	-8.11805	14	187	47406.4	8.6
