# Supplementary material for: Impact of Heat Shock Protein 90 Inhibition on the Proteomic Profile of Lung Adenocarcinoma as Measured by Two-Dimensional Electrophoresis Coupled with Mass Spectrometry
Source: Cells. 2019 Jul 31;8(8):806. doi: 10.3390/cells8080806 (PMC6721529; doi:10.3390/cells8080806)
Supplement: Supplementary file 1 [file cells-08-00806-s001.zip › Supplementary Table 3.xlsx]

## Sheet: HCC827+STA9090
Spots no.	Accession no.	Protein name	Average ratio	Pep. Count	Protein score	MW (Da)	pI
7703	Q59EJ3	Heat shock 70kDa protein 1A variant	8.80039	16	153	78017.9	5.97
3402	Q53F91	Villin 1 variant	7.64239	13	55	93122.9	5.93
305	A8W2J9	MutL-like 1 protein	7.12832	3	39	6583.2	7.93
212	Q9UGN5	Poly [ADP-ribose] polymerase 2	6.84686	11	47	66733.8	9.02
401	E2DRY6	Enolase	6.84392	6	48	36873.8	6.17
9205	F8VVF8	Tetraspanin-31	6.82217	2	19	8681.1	4.6
3811	Q9NY11	B-Raf protein	6.55746	2	27	4795.5	9.31
1203	H0YK25	Serine/threonine-protein phosphatase 2A 56 kDa regulatory subunit gamma isoform	6.20793	3	32	8070	8.86
4404	L8EBH5	Alternative protein EML5	6.06911	4	34	7919	4.69
2406	H0Y456	Protein FAM210B	4.88341	3	31	5784.9	10.23
3814	E5RIA0	Vinexin	4.87752	4	38	10538.4	9.34
6608	A4UHQ9	C2ORF3 variant 2	4.3966	4	27	28031.7	5.08
6805	B3KW56	Eukaryotic translation initiation factor 3 subunit E	4.19731	8	39	46814.5	6.05
5712	D3DN77	HCG2022736, isoform CRA_a	3.65464	4	32	30806	5.62
2705	B0YJ88	Radixin	3.35319	12	82	68635.4	6.03
3806	Q6PKD3	RDX protein	3.25736	4	46	40485.5	9.53
6505	K7ERC1	Ubiquitin carboxyl-terminal hydrolase 36	2.98022	6	48	7300.1	9.44
8	O14818	Proteasome subunit alpha type-7	2.64405	7	186	28040.7	8.6
7408	Q96P08	Upstream ORF	2.48595	2	26	2400.2	5.91
7901	B3KM80	Nucleolin, isoform CRA_c	2.42468	10	199	58576.3	4.57
7	H7C333	Protein NipSnap homolog 2	2.17751	6	107	13825.8	5.93
6	P37802	Transgelin-2	2.08016	9	219	22548.2	8.41
3801	E9PJN0	Acyl-coenzyme A thioesterase 8	2.06534	6	43	25328.9	6.59
3807	A8DPD7	Protein zyg-11 homolog B	2.00972	8	32	64270.3	6.42
7701	P08107	Heat shock 70 kDa protein 1A/1B	1.50726	21	434	70294.1	5.48
5808	Q92974	Rho guanine nucleotide exchange factor 2	-2.02588	16	46	112386	6.89
7714	P10809	60 kDa heat shock protein, mitochondrial	-2.32064	7	239	61187.4	5.7
506	B4DLV4	Serine hydroxymethyltransferase	-2.32252	6	37	45158.1	9.36
9306	G9K388	YWHAE/FAM22A fusion protein	-2.84941	6	142	41540.1	4.86
4407	Q53YD7	EEF1G protein	-3.08276	6	31	50429.3	6.25
4409	F5H361	Membrane-associated phosphatidylinositol transfer protein 2	-3.34017	2	19	1832	6.04
5801	L0HBA3	Glucokinase	-3.98708	3	27	5880.1	5.78
9803	Q9Y4C1	Lysine-specific demethylase 3A	-4.26209	16	65	149472	8.4
3805	C9JVU9	Rho GTPase-activating protein 23	-4.55842	6	33	152766	9.28
5301	A8MY60	Leucine-rich repeat and IQ domain-containing protein 1	-4.88035	4	27	18653.7	4.11
9305	Q8TDN2	Potassium voltage-gated channel subfamily V member 2	-5.63798	9	39	63160.6	6.08
5308	C9JAX4	Calcium-independent phospholipase A2-gamma	-5.80453	8	47	22287.7	9.99
9607	U5YBT9	MHC class I antigen	-5.89026	4	41	8897.4	5.36
5605	P55854	Small ubiquitin-related modifier 3	-6.36632	4	32	11686.8	5.32
4810	A8MZI4	Ras-related protein Rab-37	-6.43176	1	4	21899.1	6.9
3817	J3KN19	Coiled-coil domain-containing protein 90B, mitochondrial	-7.47788	6	38	18896.7	6.43
6810	Q2VPJ6	HSP90AA1 protein	-8.20396	19	268	68613.9	5.11
8701	Q53GZ6	Heat shock 70kDa protein 8 isoform 1 variant	-8.55794	13	227	71083.2	5.28

## Sheet: H3122+STA9090
Spots no.	Accession no.	Protein name	Average ratio	Pep. Count	Protein score	MW (Da)	pI
9007	O95994	Anterior gradient protein 2 homolog	10.759	8	270	20023.6	9.03
3802	P13010	X-ray repair cross-complementing protein 5	2.1059	12	44	83222.5	5.55
1606	P10809	60 kDa heat shock protein, mitochondrial	1.6749	23	355	61187.4	5.7
8210	Q9Y617	Phosphoserine aminotransferase	1.64778	7	77	40796	7.56
902	Q2VPJ6	HSP90AA1 protein	1.63907	7	32	68613.9	5.11
2702	E9PKE3	Heat shock cognate 71 kDa protein	1.59611	27	548	68991.3	5.37
4301	Q860Y7	MHC class II antigen	1.57893	4	27	10920.3	7.1
6306	F5H6T1	Actin-related protein 2	1.56286	10	107	34728.9	5.3
2705	P38646	Stress-70 protein, mitochondrial	1.54839	23	259	73919.9	5.87
2102	Q9P086	Mediator of RNA polymerase II transcription subunit 11	1.47804	3	27	13234.7	5.71
8602	P14618	Pyruvate kinase PKM	1.43461	13	120	58470.2	7.96
4501	A6PVW9	Selenium-binding protein 1	1.43073	9	66	57457.1	6.04
6208	F2Z3G2	85/88 kDa calcium-independent phospholipase A2	1.4042	3	25	11215.7	9.6
6102	P10768	S-formylglutathione hydrolase	1.39842	4	20	31955.7	6.54
8002	Q5VVD3	Filamin-binding LIM protein 1	-1.70559	4	50	1863	9.99
5403	E7EU23	Rab GDP dissociation inhibitor beta	-1.94059	12	164	51604.4	8.37
5104	P30040	Endoplasmic reticulum resident protein 29	-4.01026	3	44	29032.2	6.77
2304	Q5U0F4	Eukaryotic translation initiation factor 3 subunit I	-7.75989	6	32	36877.8	5.38

## Sheet: A549+STA9090
Spots no.	Accession no.	Protein name	Average ratio	Pep. Count	Protein score	MW (Da)	pI
4602	Q5SYQ9	Retinal dehydrogenase 1	7.81428	4	60	25583.1	5.95
4003	B2ZWH0	HCG1771495, isoform CRA_b	7.55315	8	35	63630.9	9.33
8503	P06733	Alpha-enolase	7.5141	7	39	47481.4	7.01
6808	H0YDL5	Ras-related protein Rab-2A	6.71768	2	15	7756.9	8.98
6806	Q9UJZ6	Ezrin	5.72962	1	24	19280.9	9.19
7601	P11413	Glucose-6-phosphate 1-dehydrogenase	2.43387	19	186	59675.2	6.39
4801	Q9BYD2	39S ribosomal protein L9, mitochondrial	-2.15614	10	48	30395.5	10.09
4103	D5FUG7	MHC class II antigen	-2.21284	5	38	10914.3	6.14
5003	Q2TSD0	Glyceraldehyde-3-phosphate dehydrogenase	-2.23429	8	44	36197.5	8.57
7401	P49411	Elongation factor Tu, mitochondrial	-2.43994	8	76	49852.3	7.26
2901	H3BRR5	E3 ubiquitin-protein ligase ZNRF2	-2.72043	1	11	1308.5	4.63
3004	C9J999	Kelch-like protein 10	-2.84009	4	26	14110.9	6.28
8403	Q4G0W7	LRRC8C protein	-3.55009	2	16	7384.6	5.56
4305	Q9UHD2	Serine/threonine-protein kinase TBK1	-4.13381	13	44	84216	6.32
3501	H0YNM6	Sodium/nucleoside cotransporter 2	-5.28887	7	42	22023.9	10.05
4802	Q5BKV1	MYH9 protein	-5.43515	4	30	24988.7	7.63
4707	Q16315	Steroid 18-hydroxylase	-5.72707	2	23	3874.1	12
7207	Q92890	Ubiquitin fusion degradation protein 1 homolog	-5.95201	6	31	34763.4	6.27
4502	K7EM24	V-type proton ATPase 116 kDa subunit a isoform 1	-6.02271	4	22	15540.8	4.75
7703	Q9UP08	CLN3 protein	-6.50532	2	18	3083.3	7.82
3704	X1WI29	Laminin subunit beta-3	-6.52136	1	20	17779.2	5.54
5004	F8VQR7	Cysteine and glycine-rich protein 2	-6.61264	4	24	21633.1	8.77
4301	D6RDB1	Small integral membrane protein 14	-6.91401	2	19	4474.1	5.37
7003	B0YJ06	tRNA (cytosine(38)-C(5))-methyltransferase	-6.98655	1	19	13158.8	9.3
5903	H0YKK6	Proteasome activator complex subunit 1	-7.08928	3	21	10569.5	8.86
4304	A8MZI4	Ras-related protein Rab-37	-7.19306	5	31	21899.1	6.9
5201	J3KTA6	Oxysterol-binding protein-related protein 1	-7.60987	2	20	5825	6.71
3803	Q5TGN6	SAM and SH3 domain-containing protein 1	-7.63152	3	24	9862.6	4.34
9701	L8E9J1	Alternative protein ILF3	-7.7196	5	41	11754.8	8.88
7502	B1AHM5	Fibulin-1	-7.73989	3	31	3186.4	5.51
9603	M0R1G3	Zinc finger protein 708	-7.84058	4	30	7731.9	9.79
7403	Q9NPA8	Transcription and mRNA export factor ENY2	-7.92491	7	42	11635.4	9.39
9005	Q8NEU1	TTL/TEL fusion protein TTL-B2	-8.05299	3	36	2745.4	4.94
9103	B4DLR8	NAD(P)H dehydrogenase [quinone] 1	-8.39346	3	40	22835.9	8.5
9703	D3DV75	Adenosine deaminase, RNA-specific, isoform CRA_b	-8.64453	6	22	99823.3	8.89
7205	O60218	Aldo-keto reductase family 1 member B10	-9.02436	11	234	36224.9	7.67
9403	P50454	Serpin H1	-9.53144	4	47	46525.2	8.75
1501	V9HW31	ATP synthase subunit beta	-9.6088	8	88	56524.6	5.26

## Sheet: H1437+STA9090
Spots no.	Accession no.	Protein name	Average ratio	Pep. Count	Protein score	MW (Da)	pI
7708	B3KSI4	Transketolase	7.39486	15	292	59571.5	7.57
7801	K7EQB6	DNA ligase 3	6.99612	5	31	21097.9	6.09
3505	Q53FB6	Mitochondrial aldehyde dehydrogenase 2 variant	6.81438	7	55	56844.8	6.63
6704	Q9NSD9	Phenylalanine--tRNA ligase beta subunit	6.73704	7	50	55338.9	7.19
6801	Q53ZX7	Protease serine 1	6.67574	2	37	9222.8	9.24
4902	Q5JQ13	Vinculin	6.41706	13	63	87732.1	5.64
5804	P13639	Elongation factor 2	6.00422	25	296	96246.3	6.41
6902	Q9C0H9	SRC kinase-signaling inhibitor 1	1.93285	17	49	130668	9.29
7602	O60701	UDP-glucose 6-dehydrogenase	1.92435	10	67	55673.5	6.73
8103	Q99714	3-hydroxyacyl-CoA dehydrogenase type-2	-5.56653	8	149	27134.2	7.66
2605	L8ECL8	Alternative protein FGF1	-6.65195	5	63	5995	7.79
8506	P12532	Creatine kinase U-type, mitochondrial	-7.55495	6	65	47406.4	8.6
