# Supplementary material for: Impact of Heat Shock Protein 90 Inhibition on the Proteomic Profile of Lung Adenocarcinoma as Measured by Two-Dimensional Electrophoresis Coupled with Mass Spectrometry
Source: Cells. 2019 Jul 31;8(8):806. doi: 10.3390/cells8080806 (PMC6721529; doi:10.3390/cells8080806)
Supplement: Supplementary file 1 [file cells-08-00806-s001.zip › Supplementary Table 4.xlsx]

## Sheet: HCC827+AUY922
Spots no.	Accession no.	Protein name	Average ratio	Pep. Count	Protein score	MW (Da)	pI
7703	Q59EJ3	Heat shock 70kDa protein 1A variant	9.09309	16	153	78017.9	5.97
401	E2DRY6	Enolase	8.3581	6	48	36873.8	6.17
3402	Q53F91	Villin 1 variant	7.63118	13	55	93122.9	5.93
305	A8W2J9	MutL-like 1 protein	7.45301	3	39	6583.2	7.93
4404	L8EBH5	Alternative protein EML5	6.668	4	34	7919	4.69
1203	H0YK25	Serine/threonine-protein phosphatase 2A 56 kDa regulatory subunit gamma isoform	6.58144	3	32	8070	8.86
1205	E5RK51	Clathrin coat assembly protein AP180	6.49536	4	30	17140.7	9.79
2406	H0Y456	Protein FAM210B	6.02133	3	31	5784.9	10.23
1815	I3L407	Ketosamine-3-kinase	5.98371	6	55	6147	8.8
212	Q9UGN5	Poly [ADP-ribose] polymerase 2	5.917	11	47	66733.8	9.02
2807	F2Z3I5	TBC1 domain family member 5	5.2064	2	27	4489.2	6
5712	D3DN77	HCG2022736, isoform CRA_a	4.95347	4	32	30806	5.62
3811	Q9NY11	B-Raf protein	4.60733	2	27	4795.5	9.31
7802	H0YK21	AN1-type zinc finger protein 6	4.59898	4	27	19117.1	6.71
3807	A8DPD7	Protein zyg-11 homolog B	3.87003	8	32	64270.3	6.42
7408	Q96P08	Upstream ORF	3.74617	2	26	2400.2	5.91
6608	A4UHQ9	C2ORF3 variant 2	3.68124	4	27	28031.7	5.08
3814	E5RIA0	Vinexin	3.34663	4	38	10538.4	9.34
3806	Q6PKD3	RDX protein	3.27863	4	46	40485.5	9.53
6805	B3KW56	Eukaryotic translation initiation factor 3 subunit E	2.83757	8	39	46814.5	6.05
3801	E9PJN0	Acyl-coenzyme A thioesterase 8	2.29453	6	43	25328.9	6.59
2705	B0YJ88	Radixin	2.20275	12	82	68635.4	6.03
7701	P08107	Heat shock 70 kDa protein 1A/1B	1.01422	21	434	70294.1	5.48
1605	D6RGH5	Kelch-like protein 8	-2.2614	3	24	8965.2	6.25
3817	J3KN19	Coiled-coil domain-containing protein 90B, mitochondrial	-2.44722	6	38	18896.7	6.43
5801	L0HBA3	Glucokinase	-2.82199	3	27	5880.1	5.78
6810	Q2VPJ6	HSP90AA1 protein	-3.83873	19	268	68613.9	5.11
5308	C9JAX4	Calcium-independent phospholipase A2-gamma	-5.80453	8	47	22287.7	9.99
5605	P55854	Small ubiquitin-related modifier 3	-6.36632	4	32	11686.8	5.32
9306	G9K388	YWHAE/FAM22A fusion protein	-6.75781	6	142	41540.1	4.86
8701	Q53GZ6	Heat shock 70kDa protein 8 isoform 1 variant	-8.55794	13	227	71083.2	5.28

## Sheet: H3122+AUY922
Spots no.	Accession no.	Protein name	Average ratio	Pep. Count	Protein score	MW (Da)	pI
9007	O95994	Anterior gradient protein 2 homolog	11.4822	8	270	20023.6	9.03
5601	Q6RFR5	Zinc finger protein 40	6.04678	5	34	22043.8	9.52
8210	Q9Y617	Phosphoserine aminotransferase	2.01274	7	77	40796	7.56
6102	P10768	S-formylglutathione hydrolase	1.83323	4	20	31955.7	6.54
6001	G3V5Z7	Proteasome subunit alpha type	1.3863	7	58	28528.4	6.35
2903	Q9P2M7	Cingulin	-1.44489	16	183	136532	5.46
6504	A8K8D9	Glucose-6-phosphate 1-dehydrogenase	-7.37911	8	60	59733.2	6.27
2304	Q5U0F4	Eukaryotic translation initiation factor 3 subunit I	-7.75989	6	32	36877.8	5.38
1902	Q6IN67	HYOU1 protein	-8.62993	13	126	75524.7	5.55

## Sheet: A549+AUY922
Spots no.	Accession no.	Protein name	Average ratio	Pep. Count	Protein score	MW (Da)	pI
8406	Q6IPN6	Elongation factor 1-alpha	10.0369	6	35	50433.3	9.1
8705	B8ZZG1	MAGUK p55 subfamily member 6	7.98219	10	47	48955.5	8.88
5305	B6E242	MHC class I antigen	6.93461	5	36	21162.1	5.32
4003	B2ZWH0	HCG1771495, isoform CRA_b	6.62091	8	35	63630.9	9.33
6707	E7EP94	Heat shock 70 kDa protein 1A/1B	6.54714	6	49	60090	5.45
7705	B3KSI4	Transketolase	6.10165	8	89	59571.5	7.57
7907	F8VZR2	YY1-associated factor 2	-2.09595	3	32	3898	10.91
4502	K7EM24	V-type proton ATPase 116 kDa subunit a isoform 1	-6.02271	4	22	15540.8	4.75
5802	Q5VVD3	Filamin-binding LIM protein 1	-6.34235	4	49	1863	9.99
9701	L8E9J1	Alternative protein ILF3	-7.7196	5	41	11754.8	8.88
9005	Q8NEU1	TTL/TEL fusion protein TTL-B2	-8.05299	3	36	2745.4	4.94
9103	B4DLR8	NAD(P)H dehydrogenase [quinone] 1	-8.39346	3	40	22835.9	8.5
9703	D3DV75	Adenosine deaminase, RNA-specific, isoform CRA_b	-8.64453	6	22	99823.3	8.89
9403	P50454	Serpin H1	-9.53144	4	47	46525.2	8.75
1501	V9HW31	ATP synthase subunit beta	-9.6088	8	88	56524.6	5.26
8601	P14618	Pyruvate kinase PKM	-9.9702	14	108	58470.2	7.96
2901	H3BRR5	E3 ubiquitin-protein ligase ZNRF2	-10.533	1	11	1308.5	4.63

## Sheet: H1437+AUY922
Spots no.	Accession no.	Protein name	Average ratio	Pep. Count	Protein score	MW (Da)	pI
7708	B3KSI4	Transketolase	8.15877	15	292	59571.5	7.57
6704	Q9NSD9	Phenylalanine--tRNA ligase beta subunit	7.35508	7	50	55338.9	7.19
7801	K7EQB6	DNA ligase 3	7.11456	5	31	21097.9	6.09
3505	Q53FB6	Mitochondrial aldehyde dehydrogenase 2 variant	6.54545	7	55	56844.8	6.63
6801	Q53ZX7	Protease serine 1	6.41231	2	37	9222.8	9.24
4902	Q5JQ13	Vinculin	6.32783	13	63	87732.1	5.64
5804	P13639	Elongation factor 2	5.89671	25	296	96246.3	6.41
5103	P25786	Proteasome subunit alpha type-1	2.24196	9	148	29822	6.15
6006	P62937	Peptidyl-prolyl cis-trans isomerase A	1.97087	7	159	18229	7.68
8605	V9HWB8	Pyruvate kinase	-2.50366	32	699	58470.2	7.96
8103	Q99714	3-hydroxyacyl-CoA dehydrogenase type-2	-5.56653	8	149	27134.2	7.66
1204	M0R1T0	Zinc finger protein 83	-5.91476	2	32	6483.3	5.1
2605	L8ECL8	Alternative protein FGF1	-6.65195	5	63	5995	7.79
6205	D6R909	Guanine nucleotide-binding protein subunit beta-2-like 1	-7.12153	2	33	13075.4	6.26
